# Supplementary material for: Microsatellite Characterization and Panel Selection for Brown Bear (Ursus arctos) Population Assessment
Source: Genes (Basel). 2022 Nov 19;13(11):2164. doi: 10.3390/genes13112164 (PMC9690282; doi:10.3390/genes13112164)
Supplement: Supplementary file 1 [file genes-13-02164-s001.zip]

Archive with 1 entries (1 files):
- genes-2028700-supplementary.pdf
